# Supplementary material for: Epidemiology and Genetic Characteristics of Porcine Reproductive and Respiratory Syndrome Virus in the Hunan and Hebei Provinces of China
Source: Vet Sci. 2023 Jan 16;10(1):63. doi: 10.3390/vetsci10010063 (PMC9866626; doi:10.3390/vetsci10010063)
Supplement: Supplementary file 1 [file vetsci-10-00063-s001.zip]

Archive with 1 entries (1 files):
- vetsci-2067089-supplementary.pdf
